# Supplementary material for: Articulation and Dynamics Influence the Perceptual Attack Time of Saxophone Sounds
Source: Front Psychol. 2018 Sep 24;9:1692. doi: 10.3389/fpsyg.2018.01692 (PMC6166322; doi:10.3389/fpsyg.2018.01692)
Supplement: Supplementary file 1 [file Table_1.XLSX]

## Sheet: Dynamics Experiment Result
	pairwise p values for the Tukey HSD test category ~ rank
	loud_strong	loud_weak	loud_without	medium_strong	medium_weak	medium_without	soft_strong	soft_weak	soft_without
loud_strong
loud_weak	1
loud_without	0.023	0.004
medium_strong	< 0.001	< 0.001	< 0.001
medium_weak	< 0.001	< 0.001	< 0.001	< 0.001
medium_without	< 0.001	< 0.001	< 0.001	< 0.001	1
soft_strong	< 0.001	< 0.001	< 0.001	< 0.001	< 0.001	< 0.001
soft_weak	< 0.001	< 0.001	< 0.001	< 0.001	< 0.001	< 0.001	0.208
soft_without	< 0.001	< 0.001	< 0.001	< 0.001	< 0.001	< 0.001	0.052	< 0.001
	mean rank for each category
	loud_strong	loud_weak	loud_without	medium_strong	medium_weak	medium_without	soft_strong	soft_weak	soft_without
	1.75	1.583	2.75	4.167	5.5	5.417	8	8.75	7.083
					dynamics listening experiment results
Subject	med_weak	loud_strong	soft_wo	med_strong	loud_weak	loud_wo	soft_weak	soft_strong	med_wo	birth_year	country	gender	expertise	main instrument
44	5	2	7	4	1	3	9	8	6	1995	Switzerland	female	professional musician	Saxophon
50	5	2	7	4	1	3	9	8	6	1990	Switzerland	male	amateur musician	Piano
93	6	3	7	5	2	1	9	8	4	1957	United States	male	music listener	NA
118	6	1	8	4	2	3	9	7	5	1987	Germany	male	professional musician	Saxophone
131	7	1	6	4	2	3	9	8	5	1993	Switzerland	male	professional musician	saxophone
132	5	1	7	4	2	3	9	8	6	1989	Switzerland	male	professional musician	Bass
141	6	3	7	4	1	2	8	9	5	1990	Switzerland	male	professional musician	Saxophone
143	5	1	9	4	3	2	8	7	6	1986	Switzerland	male	professional musician	Saxophone
151	6	2	7	4	1	3	9	8	5	1986	Germany	male	professional musician	saxophone
167	6	2	7	4	1	3	9	8	5	1986	Switzerland	male	professional musician	Drumset
175	6	2	7	4	1	3	9	8	5	1984	Switzerland	male	professional musician	flute
184	3	1	6	5	2	4	8	9	7	1992	Germany	male	professional musician	Saxophone
