# Supplementary material for: Articulation and Dynamics Influence the Perceptual Attack Time of Saxophone Sounds
Source: Front Psychol. 2018 Sep 24;9:1692. doi: 10.3389/fpsyg.2018.01692 (PMC6166322; doi:10.3389/fpsyg.2018.01692)
Supplement: Supplementary file 2 [file Data_Sheet_1.XLSX]

## Sheet: Experiment_Results.txt
Subjekt	Geschlecht	Alter	Instrument	Genre	Ton	Dynamik	Artikulation	Rise Time	Duration in ms	Peak	RMS	PAT	Method
2	m	27	Sax	Jazz	1	loud	without	0.09	511	-8	-18.7	0.064	ahead
3	w	23	Sax	Jazz	1	loud	without	0.09	511	-8	-18.7	0.048	behind
4	m	23	Sax	Jazz	1	loud	without	0.09	511	-8	-18.7	0.08	ahead
5	m	21	Sax	Jazz	1	loud	without	0.09	511	-8	-18.7	0.111	behind
6	m	23	Sax	Jazz	1	loud	without	0.09	511	-8	-18.7	0.05	behind
7	m	24	Sax	Jazz	1	loud	without	0.09	511	-8	-18.7	0.049	behind
8	m	53	Sax	ModerneKlassik	1	loud	without	0.09	511	-8	-18.7	0.05	behind
9	m	26	Sax	Jazz	1	loud	without	0.09	511	-8	-18.7	0.066	ahead
10	m	56	Sax	Jazz	1	loud	without	0.09	511	-8	-18.7	0.086	ahead
11	m	22	Sax	HipHop/Funk	1	loud	without	0.09	511	-8	-18.7	0.064	ahead
12	m	22	Sax	Jazz	1	loud	without	0.09	511	-8	-18.7	0.053	ahead
13	m	53	Sax	Jazz	1	loud	without	0.09	511	-8	-18.7	0.032	ahead
14	w	28	Sax	Jazz	1	loud	without	0.09	511	-8	-18.7	0.048	ahead
15	m	32	Sax	Jazz	1	loud	without	0.09	511	-8	-18.7	0.049	ahead
16	m	27	Sax	Jazz	1	loud	without	0.09	511	-8	-18.7	0.038	behind
17	m	23	Sax	Jazz	1	loud	without	0.09	511	-8	-18.7	0.056	behind
18	m	24	Sax	Jazz	1	loud	without	0.09	511	-8	-18.7	0.017	behind
19	m	40	Sax	Crossover	1	loud	without	0.09	511	-8	-18.7	0.046	behind
20	m	24	Sax	Pop/Rock	1	loud	without	0.09	511	-8	-18.7	0.024	behind
21	m	29	Sax	Jazz	1	loud	without	0.09	511	-8	-18.7	0.048	behind
22	w	30	NichtSax	ModerneKlassik	1	loud	without	0.09	511	-8	-18.7	0.112	ahead
23	m	29	NichtSax	Klassik	1	loud	without	0.09	511	-8	-18.7	0.061	behind
24	m	29	NichtSax	Jazz	1	loud	without	0.09	511	-8	-18.7	0.047	ahead
25	m	29	NichtSax	Jazz	1	loud	without	0.09	511	-8	-18.7	0.038	ahead
26	m	27	NichtSax	Jazz	1	loud	without	0.09	511	-8	-18.7	0.034	behind
27	m	28	NichtSax	Jazz	1	loud	without	0.09	511	-8	-18.7	0.062	ahead
28	w	23	NichtSax	Klassik	1	loud	without	0.09	511	-8	-18.7	0.117	behind
29	m	24	NichtSax	Jazz	1	loud	without	0.09	511	-8	-18.7	0.039	behind
30	m	23	NichtSax	Neue Volksmusik	1	loud	without	0.09	511	-8	-18.7	0.029	ahead
31	m	26	NichtSax	Jazz	1	loud	without	0.09	511	-8	-18.7	0.04	behind
32	w	23	NichtSax	Jazz	1	loud	without	0.09	511	-8	-18.7	0.015	behind
33	w	21	NichtSax	Klassik	1	loud	without	0.09	511	-8	-18.7	0.08	behind
34	m	26	NichtSax	Jazz	1	loud	without	0.09	511	-8	-18.7	0.057	behind
35	w	19	NichtSax	Jazz	1	loud	without	0.09	511	-8	-18.7	0.051	behind
36	m	21	NichtSax	Jazz	1	loud	without	0.09	511	-8	-18.7	0.08	behind
37	m	25	NichtSax	Jazz	1	loud	without	0.09	511	-8	-18.7	0.095	ahead
38	m	27	NichtSax	Pop/Rock	1	loud	without	0.09	511	-8	-18.7	0.029	ahead
39	m	26	NichtSax	Jazz	1	loud	without	0.09	511	-8	-18.7	0.068	ahead
40	m	22	NichtSax	Jazz	1	loud	without	0.09	511	-8	-18.7	0.04	behind
41	m	26	NichtSax	Jazz	1	loud	without	0.09	511	-8	-18.7	0.062	ahead
2	m	27	Sax	Jazz	2	loud	strong	0.06	730	-7.7	-17.1	0.078	ahead
3	w	23	Sax	Jazz	2	loud	strong	0.06	730	-7.7	-17.1	0.051	ahead
4	m	23	Sax	Jazz	2	loud	strong	0.06	730	-7.7	-17.1	0.063	ahead
5	m	21	Sax	Jazz	2	loud	strong	0.06	730	-7.7	-17.1	-0.06	behind
6	m	23	Sax	Jazz	2	loud	strong	0.06	730	-7.7	-17.1	0.011	ahead
7	m	24	Sax	Jazz	2	loud	strong	0.06	730	-7.7	-17.1	0.034	behind
8	m	53	Sax	ModerneKlassik	2	loud	strong	0.06	730	-7.7	-17.1	0.048	ahead
9	m	26	Sax	Jazz	2	loud	strong	0.06	730	-7.7	-17.1	0.036	behind
10	m	56	Sax	Jazz	2	loud	strong	0.06	730	-7.7	-17.1	0.058	ahead
11	m	22	Sax	HipHop/Funk	2	loud	strong	0.06	730	-7.7	-17.1	0.034	behind
12	m	22	Sax	Jazz	2	loud	strong	0.06	730	-7.7	-17.1	0.016	behind
13	m	53	Sax	Jazz	2	loud	strong	0.06	730	-7.7	-17.1	0.072	ahead
14	w	28	Sax	Jazz	2	loud	strong	0.06	730	-7.7	-17.1	0.046	ahead
15	m	32	Sax	Jazz	2	loud	strong	0.06	730	-7.7	-17.1	0.022	behind
16	m	27	Sax	Jazz	2	loud	strong	0.06	730	-7.7	-17.1	0.044	ahead
17	m	23	Sax	Jazz	2	loud	strong	0.06	730	-7.7	-17.1	0.05	behind
18	m	24	Sax	Jazz	2	loud	strong	0.06	730	-7.7	-17.1	0.068	ahead
19	m	40	Sax	Crossover	2	loud	strong	0.06	730	-7.7	-17.1	0.003	behind
20	m	24	Sax	Pop/Rock	2	loud	strong	0.06	730	-7.7	-17.1	0.043	ahead
21	m	29	Sax	Jazz	2	loud	strong	0.06	730	-7.7	-17.1	0.033	behind
22	w	30	NichtSax	ModerneKlassik	2	loud	strong	0.06	730	-7.7	-17.1	0.071	ahead
23	m	29	NichtSax	Klassik	2	loud	strong	0.06	730	-7.7	-17.1	0.035	behind
24	m	29	NichtSax	Jazz	2	loud	strong	0.06	730	-7.7	-17.1	0.01	behind
25	m	29	NichtSax	Jazz	2	loud	strong	0.06	730	-7.7	-17.1	0.015	behind
26	m	27	NichtSax	Jazz	2	loud	strong	0.06	730	-7.7	-17.1	0.05	ahead
27	m	28	NichtSax	Jazz	2	loud	strong	0.06	730	-7.7	-17.1	0.045	ahead
28	w	23	NichtSax	Klassik	2	loud	strong	0.06	730	-7.7	-17.1	0.048	behind
29	m	24	NichtSax	Jazz	2	loud	strong	0.06	730	-7.7	-17.1	0.046	ahead
30	m	23	NichtSax	Neue Volksmusik	2	loud	strong	0.06	730	-7.7	-17.1	0.066	behind
31	m	26	NichtSax	Jazz	2	loud	strong	0.06	730	-7.7	-17.1	0.013	behind
32	w	23	NichtSax	Jazz	2	loud	strong	0.06	730	-7.7	-17.1	-0.034	behind
33	w	21	NichtSax	Klassik	2	loud	strong	0.06	730	-7.7	-17.1	0.046	ahead
34	m	26	NichtSax	Jazz	2	loud	strong	0.06	730	-7.7	-17.1	0.015	behind
35	w	19	NichtSax	Jazz	2	loud	strong	0.06	730	-7.7	-17.1	0.059	ahead
36	m	21	NichtSax	Jazz	2	loud	strong	0.06	730	-7.7	-17.1	0.045	behind
37	m	25	NichtSax	Jazz	2	loud	strong	0.06	730	-7.7	-17.1	0.075	ahead
38	m	27	NichtSax	Pop/Rock	2	loud	strong	0.06	730	-7.7	-17.1	0.021	behind
39	m	26	NichtSax	Jazz	2	loud	strong	0.06	730	-7.7	-17.1	0.048	ahead
40	m	22	NichtSax	Jazz	2	loud	strong	0.06	730	-7.7	-17.1	0.025	behind
41	m	26	NichtSax	Jazz	2	loud	strong	0.06	730	-7.7	-17.1	0.068	ahead
2	m	27	Sax	Jazz	3	loud	weak	0.087	612	-8.1	-18.1	0.033	behind
3	w	23	Sax	Jazz	3	loud	weak	0.087	612	-8.1	-18.1	0.046	ahead
4	m	23	Sax	Jazz	3	loud	weak	0.087	612	-8.1	-18.1	0.052	ahead
5	m	21	Sax	Jazz	3	loud	weak	0.087	612	-8.1	-18.1	0.068	ahead
6	m	23	Sax	Jazz	3	loud	weak	0.087	612	-8.1	-18.1	0.029	ahead
7	m	24	Sax	Jazz	3	loud	weak	0.087	612	-8.1	-18.1	0.032	ahead
8	m	53	Sax	ModerneKlassik	3	loud	weak	0.087	612	-8.1	-18.1	0.061	ahead
9	m	26	Sax	Jazz	3	loud	weak	0.087	612	-8.1	-18.1	0.041	ahead
10	m	56	Sax	Jazz	3	loud	weak	0.087	612	-8.1	-18.1	0.022	behind
11	m	22	Sax	HipHop/Funk	3	loud	weak	0.087	612	-8.1	-18.1	0.038	ahead
12	m	22	Sax	Jazz	3	loud	weak	0.087	612	-8.1	-18.1	0.058	ahead
13	m	53	Sax	Jazz	3	loud	weak	0.087	612	-8.1	-18.1	0.044	ahead
14	w	28	Sax	Jazz	3	loud	weak	0.087	612	-8.1	-18.1	0.023	ahead
15	m	32	Sax	Jazz	3	loud	weak	0.087	612	-8.1	-18.1	0.014	behind
16	m	27	Sax	Jazz	3	loud	weak	0.087	612	-8.1	-18.1	0.015	ahead
17	m	23	Sax	Jazz	3	loud	weak	0.087	612	-8.1	-18.1	0.037	behind
18	m	24	Sax	Jazz	3	loud	weak	0.087	612	-8.1	-18.1	-0.007	behind
19	m	40	Sax	Crossover	3	loud	weak	0.087	612	-8.1	-18.1	0	behind
20	m	24	Sax	Pop/Rock	3	loud	weak	0.087	612	-8.1	-18.1	-0.009	ahead
21	m	29	Sax	Jazz	3	loud	weak	0.087	612	-8.1	-18.1	0.049	ahead
22	w	30	NichtSax	ModerneKlassik	3	loud	weak	0.087	612	-8.1	-18.1	0.023	behind
23	m	29	NichtSax	Klassik	3	loud	weak	0.087	612	-8.1	-18.1	0.032	behind
24	m	29	NichtSax	Jazz	3	loud	weak	0.087	612	-8.1	-18.1	0.052	ahead
25	m	29	NichtSax	Jazz	3	loud	weak	0.087	612	-8.1	-18.1	0.034	ahead
26	m	27	NichtSax	Jazz	3	loud	weak	0.087	612	-8.1	-18.1	0.037	ahead
27	m	28	NichtSax	Jazz	3	loud	weak	0.087	612	-8.1	-18.1	0.033	behind
28	w	23	NichtSax	Klassik	3	loud	weak	0.087	612	-8.1	-18.1	0.06	ahead
29	m	24	NichtSax	Jazz	3	loud	weak	0.087	612	-8.1	-18.1	0.04	ahead
30	m	23	NichtSax	Neue Volksmusik	3	loud	weak	0.087	612	-8.1	-18.1	0.037	behind
31	m	26	NichtSax	Jazz	3	loud	weak	0.087	612	-8.1	-18.1	0.032	ahead
32	w	23	NichtSax	Jazz	3	loud	weak	0.087	612	-8.1	-18.1	0.009	behind
33	w	21	NichtSax	Klassik	3	loud	weak	0.087	612	-8.1	-18.1	0.036	ahead
34	m	26	NichtSax	Jazz	3	loud	weak	0.087	612	-8.1	-18.1	0.044	behind
35	w	19	NichtSax	Jazz	3	loud	weak	0.087	612	-8.1	-18.1	0.057	ahead
36	m	21	NichtSax	Jazz	3	loud	weak	0.087	612	-8.1	-18.1	0.029	ahead
37	m	25	NichtSax	Jazz	3	loud	weak	0.087	612	-8.1	-18.1	0.081	ahead
38	m	27	NichtSax	Pop/Rock	3	loud	weak	0.087	612	-8.1	-18.1	0.051	behind
39	m	26	NichtSax	Jazz	3	loud	weak	0.087	612	-8.1	-18.1	0.058	ahead
40	m	22	NichtSax	Jazz	3	loud	weak	0.087	612	-8.1	-18.1	0.024	ahead
41	m	26	NichtSax	Jazz	3	loud	weak	0.087	612	-8.1	-18.1	0.017	behind
2	m	27	Sax	Jazz	4	soft	without	0.147	544	-16.4	-29.4	0.117	ahead
3	w	23	Sax	Jazz	4	soft	without	0.147	544	-16.4	-29.4	0.046	ahead
4	m	23	Sax	Jazz	4	soft	without	0.147	544	-16.4	-29.4	0.067	behind
5	m	21	Sax	Jazz	4	soft	without	0.147	544	-16.4	-29.4	0.029	behind
6	m	23	Sax	Jazz	4	soft	without	0.147	544	-16.4	-29.4	0.088	ahead
7	m	24	Sax	Jazz	4	soft	without	0.147	544	-16.4	-29.4	0.075	behind
8	m	53	Sax	ModerneKlassik	4	soft	without	0.147	544	-16.4	-29.4	0.191	behind
9	m	26	Sax	Jazz	4	soft	without	0.147	544	-16.4	-29.4	0.095	ahead
10	m	56	Sax	Jazz	4	soft	without	0.147	544	-16.4	-29.4	0.062	behind
11	m	22	Sax	HipHop/Funk	4	soft	without	0.147	544	-16.4	-29.4	0.089	behind
12	m	22	Sax	Jazz	4	soft	without	0.147	544	-16.4	-29.4	0.059	behind
13	m	53	Sax	Jazz	4	soft	without	0.147	544	-16.4	-29.4	0.131	behind
14	w	28	Sax	Jazz	4	soft	without	0.147	544	-16.4	-29.4	0.077	ahead
15	m	32	Sax	Jazz	4	soft	without	0.147	544	-16.4	-29.4	0.052	ahead
16	m	27	Sax	Jazz	4	soft	without	0.147	544	-16.4	-29.4	0.039	behind
17	m	23	Sax	Jazz	4	soft	without	0.147	544	-16.4	-29.4	0.097	behind
18	m	24	Sax	Jazz	4	soft	without	0.147	544	-16.4	-29.4	0.112	ahead
19	m	40	Sax	Crossover	4	soft	without	0.147	544	-16.4	-29.4	0.106	ahead
20	m	24	Sax	Pop/Rock	4	soft	without	0.147	544	-16.4	-29.4	0.076	behind
21	m	29	Sax	Jazz	4	soft	without	0.147	544	-16.4	-29.4	0.093	ahead
22	w	30	NichtSax	ModerneKlassik	4	soft	without	0.147	544	-16.4	-29.4	0.14	ahead
23	m	29	NichtSax	Klassik	4	soft	without	0.147	544	-16.4	-29.4	0.121	behind
24	m	29	NichtSax	Jazz	4	soft	without	0.147	544	-16.4	-29.4	0.079	behind
25	m	29	NichtSax	Jazz	4	soft	without	0.147	544	-16.4	-29.4	0.056	ahead
26	m	27	NichtSax	Jazz	4	soft	without	0.147	544	-16.4	-29.4	0.05	behind
27	m	28	NichtSax	Jazz	4	soft	without	0.147	544	-16.4	-29.4	0.075	behind
28	w	23	NichtSax	Klassik	4	soft	without	0.147	544	-16.4	-29.4	0.162	ahead
29	m	24	NichtSax	Jazz	4	soft	without	0.147	544	-16.4	-29.4	0.118	ahead
30	m	23	NichtSax	Neue Volksmusik	4	soft	without	0.147	544	-16.4	-29.4	0.099	ahead
31	m	26	NichtSax	Jazz	4	soft	without	0.147	544	-16.4	-29.4	0.052	ahead
32	w	23	NichtSax	Jazz	4	soft	without	0.147	544	-16.4	-29.4	0.023	behind
33	w	21	NichtSax	Klassik	4	soft	without	0.147	544	-16.4	-29.4	0.072	behind
34	m	26	NichtSax	Jazz	4	soft	without	0.147	544	-16.4	-29.4	0.099	ahead
35	w	19	NichtSax	Jazz	4	soft	without	0.147	544	-16.4	-29.4	0.095	ahead
36	m	21	NichtSax	Jazz	4	soft	without	0.147	544	-16.4	-29.4	0.083	ahead
37	m	25	NichtSax	Jazz	4	soft	without	0.147	544	-16.4	-29.4	0.06	behind
38	m	27	NichtSax	Pop/Rock	4	soft	without	0.147	544	-16.4	-29.4	0.075	ahead
39	m	26	NichtSax	Jazz	4	soft	without	0.147	544	-16.4	-29.4	0.062	behind
40	m	22	NichtSax	Jazz	4	soft	without	0.147	544	-16.4	-29.4	0.08	behind
41	m	26	NichtSax	Jazz	4	soft	without	0.147	544	-16.4	-29.4	0.033	behind
2	m	27	Sax	Jazz	5	soft	strong	0.103	567	-15.5	-27.9	0.025	behind
3	w	23	Sax	Jazz	5	soft	strong	0.103	567	-15.5	-27.9	-0.009	behind
4	m	23	Sax	Jazz	5	soft	strong	0.103	567	-15.5	-27.9	-0.001	behind
5	m	21	Sax	Jazz	5	soft	strong	0.103	567	-15.5	-27.9	-0.029	behind
6	m	23	Sax	Jazz	5	soft	strong	0.103	567	-15.5	-27.9	0.029	behind
7	m	24	Sax	Jazz	5	soft	strong	0.103	567	-15.5	-27.9	0.01	behind
8	m	53	Sax	ModerneKlassik	5	soft	strong	0.103	567	-15.5	-27.9	0.049	behind
9	m	26	Sax	Jazz	5	soft	strong	0.103	567	-15.5	-27.9	0.028	behind
10	m	56	Sax	Jazz	5	soft	strong	0.103	567	-15.5	-27.9	0.032	ahead
11	m	22	Sax	HipHop/Funk	5	soft	strong	0.103	567	-15.5	-27.9	0.002	ahead
12	m	22	Sax	Jazz	5	soft	strong	0.103	567	-15.5	-27.9	0.04	ahead
13	m	53	Sax	Jazz	5	soft	strong	0.103	567	-15.5	-27.9	0.041	ahead
14	w	28	Sax	Jazz	5	soft	strong	0.103	567	-15.5	-27.9	0.017	behind
15	m	32	Sax	Jazz	5	soft	strong	0.103	567	-15.5	-27.9	-0.002	ahead
16	m	27	Sax	Jazz	5	soft	strong	0.103	567	-15.5	-27.9	-0.013	behind
17	m	23	Sax	Jazz	5	soft	strong	0.103	567	-15.5	-27.9	0.039	ahead
18	m	24	Sax	Jazz	5	soft	strong	0.103	567	-15.5	-27.9	0.039	ahead
19	m	40	Sax	Crossover	5	soft	strong	0.103	567	-15.5	-27.9	-0.013	behind
20	m	24	Sax	Pop/Rock	5	soft	strong	0.103	567	-15.5	-27.9	-0.004	ahead
21	m	29	Sax	Jazz	5	soft	strong	0.103	567	-15.5	-27.9	0.04	behind
22	w	30	NichtSax	ModerneKlassik	5	soft	strong	0.103	567	-15.5	-27.9	0.002	behind
23	m	29	NichtSax	Klassik	5	soft	strong	0.103	567	-15.5	-27.9	0.039	ahead
24	m	29	NichtSax	Jazz	5	soft	strong	0.103	567	-15.5	-27.9	0.031	behind
25	m	29	NichtSax	Jazz	5	soft	strong	0.103	567	-15.5	-27.9	0.012	ahead
26	m	27	NichtSax	Jazz	5	soft	strong	0.103	567	-15.5	-27.9	0.008	behind
27	m	28	NichtSax	Jazz	5	soft	strong	0.103	567	-15.5	-27.9	0.022	behind
28	w	23	NichtSax	Klassik	5	soft	strong	0.103	567	-15.5	-27.9	0.055	behind
29	m	24	NichtSax	Jazz	5	soft	strong	0.103	567	-15.5	-27.9	0.033	behind
30	m	23	NichtSax	Neue Volksmusik	5	soft	strong	0.103	567	-15.5	-27.9	-0.019	ahead
31	m	26	NichtSax	Jazz	5	soft	strong	0.103	567	-15.5	-27.9	0.074	ahead
32	w	23	NichtSax	Jazz	5	soft	strong	0.103	567	-15.5	-27.9	0.113	ahead
33	w	21	NichtSax	Klassik	5	soft	strong	0.103	567	-15.5	-27.9	0.014	ahead
34	m	26	NichtSax	Jazz	5	soft	strong	0.103	567	-15.5	-27.9	0.018	behind
35	w	19	NichtSax	Jazz	5	soft	strong	0.103	567	-15.5	-27.9	0.048	behind
36	m	21	NichtSax	Jazz	5	soft	strong	0.103	567	-15.5	-27.9	0.034	behind
37	m	25	NichtSax	Jazz	5	soft	strong	0.103	567	-15.5	-27.9	-0.005	behind
38	m	27	NichtSax	Pop/Rock	5	soft	strong	0.103	567	-15.5	-27.9	0.037	behind
39	m	26	NichtSax	Jazz	5	soft	strong	0.103	567	-15.5	-27.9	0.004	behind
40	m	22	NichtSax	Jazz	5	soft	strong	0.103	567	-15.5	-27.9	0.007	ahead
41	m	26	NichtSax	Jazz	5	soft	strong	0.103	567	-15.5	-27.9	0.09	behind
2	m	27	Sax	Jazz	6	soft	weak	0.173	560	-25.7	-36.9	0.039	behind
3	w	23	Sax	Jazz	6	soft	weak	0.173	560	-25.7	-36.9	0.02	behind
4	m	23	Sax	Jazz	6	soft	weak	0.173	560	-25.7	-36.9	0.025	behind
5	m	21	Sax	Jazz	6	soft	weak	0.173	560	-25.7	-36.9	0.007	ahead
6	m	23	Sax	Jazz	6	soft	weak	0.173	560	-25.7	-36.9	0.044	behind
7	m	24	Sax	Jazz	6	soft	weak	0.173	560	-25.7	-36.9	0.007	ahead
8	m	53	Sax	ModerneKlassik	6	soft	weak	0.173	560	-25.7	-36.9	0.127	ahead
9	m	26	Sax	Jazz	6	soft	weak	0.173	560	-25.7	-36.9	0.04	ahead
10	m	56	Sax	Jazz	6	soft	weak	0.173	560	-25.7	-36.9	0.039	ahead
11	m	22	Sax	HipHop/Funk	6	soft	weak	0.173	560	-25.7	-36.9	0.015	behind
12	m	22	Sax	Jazz	6	soft	weak	0.173	560	-25.7	-36.9	0.031	ahead
13	m	53	Sax	Jazz	6	soft	weak	0.173	560	-25.7	-36.9	0.045	behind
14	w	28	Sax	Jazz	6	soft	weak	0.173	560	-25.7	-36.9	-0.01	behind
15	m	32	Sax	Jazz	6	soft	weak	0.173	560	-25.7	-36.9	0.036	behind
16	m	27	Sax	Jazz	6	soft	weak	0.173	560	-25.7	-36.9	0.007	ahead
17	m	23	Sax	Jazz	6	soft	weak	0.173	560	-25.7	-36.9	0.026	ahead
18	m	24	Sax	Jazz	6	soft	weak	0.173	560	-25.7	-36.9	0.037	ahead
19	m	40	Sax	Crossover	6	soft	weak	0.173	560	-25.7	-36.9	0.018	behind
20	m	24	Sax	Pop/Rock	6	soft	weak	0.173	560	-25.7	-36.9	0.001	behind
21	m	29	Sax	Jazz	6	soft	weak	0.173	560	-25.7	-36.9	0.03	behind
22	w	30	NichtSax	ModerneKlassik	6	soft	weak	0.173	560	-25.7	-36.9	0.002	behind
23	m	29	NichtSax	Klassik	6	soft	weak	0.173	560	-25.7	-36.9	0.033	ahead
24	m	29	NichtSax	Jazz	6	soft	weak	0.173	560	-25.7	-36.9	0.034	behind
25	m	29	NichtSax	Jazz	6	soft	weak	0.173	560	-25.7	-36.9	0.007	behind
26	m	27	NichtSax	Jazz	6	soft	weak	0.173	560	-25.7	-36.9	-0.016	ahead
27	m	28	NichtSax	Jazz	6	soft	weak	0.173	560	-25.7	-36.9	0.035	behind
28	w	23	NichtSax	Klassik	6	soft	weak	0.173	560	-25.7	-36.9	0.106	ahead
29	m	24	NichtSax	Jazz	6	soft	weak	0.173	560	-25.7	-36.9	-0.006	ahead
30	m	23	NichtSax	Neue Volksmusik	6	soft	weak	0.173	560	-25.7	-36.9	0.063	ahead
31	m	26	NichtSax	Jazz	6	soft	weak	0.173	560	-25.7	-36.9	0.022	behind
32	w	23	NichtSax	Jazz	6	soft	weak	0.173	560	-25.7	-36.9	0.006	behind
33	w	21	NichtSax	Klassik	6	soft	weak	0.173	560	-25.7	-36.9	0.031	behind
34	m	26	NichtSax	Jazz	6	soft	weak	0.173	560	-25.7	-36.9	-0.005	behind
35	w	19	NichtSax	Jazz	6	soft	weak	0.173	560	-25.7	-36.9	0.049	behind
36	m	21	NichtSax	Jazz	6	soft	weak	0.173	560	-25.7	-36.9	0.024	behind
37	m	25	NichtSax	Jazz	6	soft	weak	0.173	560	-25.7	-36.9	-0.004	behind
38	m	27	NichtSax	Pop/Rock	6	soft	weak	0.173	560	-25.7	-36.9	0.051	behind
39	m	26	NichtSax	Jazz	6	soft	weak	0.173	560	-25.7	-36.9	0.039	ahead
40	m	22	NichtSax	Jazz	6	soft	weak	0.173	560	-25.7	-36.9	0.033	ahead
41	m	26	NichtSax	Jazz	6	soft	weak	0.173	560	-25.7	-36.9	0.084	ahead
2	m	27	Sax	Jazz	7	medium	without	0.126	579	-8.6	-21.2	0.048	behind
3	w	23	Sax	Jazz	7	medium	without	0.126	579	-8.6	-21.2	0.088	ahead
4	m	23	Sax	Jazz	7	medium	without	0.126	579	-8.6	-21.2	0.106	ahead
5	m	21	Sax	Jazz	7	medium	without	0.126	579	-8.6	-21.2	0.102	ahead
6	m	23	Sax	Jazz	7	medium	without	0.126	579	-8.6	-21.2	0.087	behind
7	m	24	Sax	Jazz	7	medium	without	0.126	579	-8.6	-21.2	0.077	ahead
8	m	53	Sax	ModerneKlassik	7	medium	without	0.126	579	-8.6	-21.2	0.113	ahead
9	m	26	Sax	Jazz	7	medium	without	0.126	579	-8.6	-21.2	0.084	behind
10	m	56	Sax	Jazz	7	medium	without	0.126	579	-8.6	-21.2	0.106	ahead
11	m	22	Sax	HipHop/Funk	7	medium	without	0.126	579	-8.6	-21.2	0.074	behind
12	m	22	Sax	Jazz	7	medium	without	0.126	579	-8.6	-21.2	0.039	behind
13	m	53	Sax	Jazz	7	medium	without	0.126	579	-8.6	-21.2	0.082	behind
14	w	28	Sax	Jazz	7	medium	without	0.126	579	-8.6	-21.2	0.101	behind
15	m	32	Sax	Jazz	7	medium	without	0.126	579	-8.6	-21.2	0.049	ahead
16	m	27	Sax	Jazz	7	medium	without	0.126	579	-8.6	-21.2	0.061	behind
17	m	23	Sax	Jazz	7	medium	without	0.126	579	-8.6	-21.2	0.084	ahead
18	m	24	Sax	Jazz	7	medium	without	0.126	579	-8.6	-21.2	0.102	ahead
19	m	40	Sax	Crossover	7	medium	without	0.126	579	-8.6	-21.2	0.074	behind
20	m	24	Sax	Pop/Rock	7	medium	without	0.126	579	-8.6	-21.2	0.03	behind
21	m	29	Sax	Jazz	7	medium	without	0.126	579	-8.6	-21.2	0.077	ahead
22	w	30	NichtSax	ModerneKlassik	7	medium	without	0.126	579	-8.6	-21.2	0.135	ahead
23	m	29	NichtSax	Klassik	7	medium	without	0.126	579	-8.6	-21.2	0.098	ahead
24	m	29	NichtSax	Jazz	7	medium	without	0.126	579	-8.6	-21.2	0.044	ahead
25	m	29	NichtSax	Jazz	7	medium	without	0.126	579	-8.6	-21.2	0.045	ahead
26	m	27	NichtSax	Jazz	7	medium	without	0.126	579	-8.6	-21.2	0.046	ahead
27	m	28	NichtSax	Jazz	7	medium	without	0.126	579	-8.6	-21.2	0.08	ahead
28	w	23	NichtSax	Klassik	7	medium	without	0.126	579	-8.6	-21.2	0.069	behind
29	m	24	NichtSax	Jazz	7	medium	without	0.126	579	-8.6	-21.2	0.079	behind
30	m	23	NichtSax	Neue Volksmusik	7	medium	without	0.126	579	-8.6	-21.2	0.106	behind
31	m	26	NichtSax	Jazz	7	medium	without	0.126	579	-8.6	-21.2	0.084	ahead
32	w	23	NichtSax	Jazz	7	medium	without	0.126	579	-8.6	-21.2	0.035	behind
33	w	21	NichtSax	Klassik	7	medium	without	0.126	579	-8.6	-21.2	0.047	behind
34	m	26	NichtSax	Jazz	7	medium	without	0.126	579	-8.6	-21.2	0.049	ahead
35	w	19	NichtSax	Jazz	7	medium	without	0.126	579	-8.6	-21.2	0.086	ahead
36	m	21	NichtSax	Jazz	7	medium	without	0.126	579	-8.6	-21.2	0.098	ahead
37	m	25	NichtSax	Jazz	7	medium	without	0.126	579	-8.6	-21.2	0.12	ahead
38	m	27	NichtSax	Pop/Rock	7	medium	without	0.126	579	-8.6	-21.2	0.064	ahead
39	m	26	NichtSax	Jazz	7	medium	without	0.126	579	-8.6	-21.2	0.052	behind
40	m	22	NichtSax	Jazz	7	medium	without	0.126	579	-8.6	-21.2	0.093	behind
41	m	26	NichtSax	Jazz	7	medium	without	0.126	579	-8.6	-21.2	0.038	behind
2	m	27	Sax	Jazz	8	medium	strong	0.085	552	-8.7	-22	0.092	ahead
3	w	23	Sax	Jazz	8	medium	strong	0.085	552	-8.7	-22	0.05	behind
4	m	23	Sax	Jazz	8	medium	strong	0.085	552	-8.7	-22	0.022	behind
5	m	21	Sax	Jazz	8	medium	strong	0.085	552	-8.7	-22	0.097	ahead
6	m	23	Sax	Jazz	8	medium	strong	0.085	552	-8.7	-22	0.048	ahead
7	m	24	Sax	Jazz	8	medium	strong	0.085	552	-8.7	-22	0.037	ahead
8	m	53	Sax	ModerneKlassik	8	medium	strong	0.085	552	-8.7	-22	0.104	ahead
9	m	26	Sax	Jazz	8	medium	strong	0.085	552	-8.7	-22	0.057	behind
10	m	56	Sax	Jazz	8	medium	strong	0.085	552	-8.7	-22	0.03	behind
11	m	22	Sax	HipHop/Funk	8	medium	strong	0.085	552	-8.7	-22	0.069	behind
12	m	22	Sax	Jazz	8	medium	strong	0.085	552	-8.7	-22	0.077	ahead
13	m	53	Sax	Jazz	8	medium	strong	0.085	552	-8.7	-22	0.042	behind
14	w	28	Sax	Jazz	8	medium	strong	0.085	552	-8.7	-22	0.064	behind
15	m	32	Sax	Jazz	8	medium	strong	0.085	552	-8.7	-22	0.054	behind
16	m	27	Sax	Jazz	8	medium	strong	0.085	552	-8.7	-22	0.03	ahead
17	m	23	Sax	Jazz	8	medium	strong	0.085	552	-8.7	-22	0.054	behind
18	m	24	Sax	Jazz	8	medium	strong	0.085	552	-8.7	-22	0.037	behind
19	m	40	Sax	Crossover	8	medium	strong	0.085	552	-8.7	-22	0.086	ahead
20	m	24	Sax	Pop/Rock	8	medium	strong	0.085	552	-8.7	-22	0.051	ahead
21	m	29	Sax	Jazz	8	medium	strong	0.085	552	-8.7	-22	0.039	behind
22	w	30	NichtSax	ModerneKlassik	8	medium	strong	0.085	552	-8.7	-22	0.009	behind
23	m	29	NichtSax	Klassik	8	medium	strong	0.085	552	-8.7	-22	0.062	behind
24	m	29	NichtSax	Jazz	8	medium	strong	0.085	552	-8.7	-22	0.066	ahead
25	m	29	NichtSax	Jazz	8	medium	strong	0.085	552	-8.7	-22	0.044	behind
26	m	27	NichtSax	Jazz	8	medium	strong	0.085	552	-8.7	-22	0.035	behind
27	m	28	NichtSax	Jazz	8	medium	strong	0.085	552	-8.7	-22	0.041	behind
28	w	23	NichtSax	Klassik	8	medium	strong	0.085	552	-8.7	-22	0.058	behind
29	m	24	NichtSax	Jazz	8	medium	strong	0.085	552	-8.7	-22	0.064	ahead
30	m	23	NichtSax	Neue Volksmusik	8	medium	strong	0.085	552	-8.7	-22	0.058	ahead
31	m	26	NichtSax	Jazz	8	medium	strong	0.085	552	-8.7	-22	0.058	ahead
32	w	23	NichtSax	Jazz	8	medium	strong	0.085	552	-8.7	-22	0.106	ahead
33	w	21	NichtSax	Klassik	8	medium	strong	0.085	552	-8.7	-22	0.04	ahead
34	m	26	NichtSax	Jazz	8	medium	strong	0.085	552	-8.7	-22	0.057	ahead
35	w	19	NichtSax	Jazz	8	medium	strong	0.085	552	-8.7	-22	0.084	ahead
36	m	21	NichtSax	Jazz	8	medium	strong	0.085	552	-8.7	-22	0.043	behind
37	m	25	NichtSax	Jazz	8	medium	strong	0.085	552	-8.7	-22	0.025	behind
38	m	27	NichtSax	Pop/Rock	8	medium	strong	0.085	552	-8.7	-22	0.089	ahead
39	m	26	NichtSax	Jazz	8	medium	strong	0.085	552	-8.7	-22	0.031	behind
40	m	22	NichtSax	Jazz	8	medium	strong	0.085	552	-8.7	-22	0.065	behind
41	m	26	NichtSax	Jazz	8	medium	strong	0.085	552	-8.7	-22	0.035	behind
2	m	27	Sax	Jazz	9	medium	weak	0.151	681	-15.3	-25.9	0.052	behind
3	w	23	Sax	Jazz	9	medium	weak	0.151	681	-15.3	-25.9	0.035	behind
4	m	23	Sax	Jazz	9	medium	weak	0.151	681	-15.3	-25.9	0.082	ahead
5	m	21	Sax	Jazz	9	medium	weak	0.151	681	-15.3	-25.9	0.14	ahead
6	m	23	Sax	Jazz	9	medium	weak	0.151	681	-15.3	-25.9	0.035	ahead
7	m	24	Sax	Jazz	9	medium	weak	0.151	681	-15.3	-25.9	0.027	ahead
8	m	53	Sax	ModerneKlassik	9	medium	weak	0.151	681	-15.3	-25.9	0.093	ahead
9	m	26	Sax	Jazz	9	medium	weak	0.151	681	-15.3	-25.9	0.076	behind
10	m	56	Sax	Jazz	9	medium	weak	0.151	681	-15.3	-25.9	0.03	behind
11	m	22	Sax	HipHop/Funk	9	medium	weak	0.151	681	-15.3	-25.9	0.067	ahead
12	m	22	Sax	Jazz	9	medium	weak	0.151	681	-15.3	-25.9	0.055	ahead
13	m	53	Sax	Jazz	9	medium	weak	0.151	681	-15.3	-25.9	0.022	behind
14	w	28	Sax	Jazz	9	medium	weak	0.151	681	-15.3	-25.9	0.046	behind
15	m	32	Sax	Jazz	9	medium	weak	0.151	681	-15.3	-25.9	0.06	behind
16	m	27	Sax	Jazz	9	medium	weak	0.151	681	-15.3	-25.9	0.035	ahead
17	m	23	Sax	Jazz	9	medium	weak	0.151	681	-15.3	-25.9	0.052	ahead
18	m	24	Sax	Jazz	9	medium	weak	0.151	681	-15.3	-25.9	0.017	behind
19	m	40	Sax	Crossover	9	medium	weak	0.151	681	-15.3	-25.9	0.06	ahead
20	m	24	Sax	Pop/Rock	9	medium	weak	0.151	681	-15.3	-25.9	0.026	ahead
21	m	29	Sax	Jazz	9	medium	weak	0.151	681	-15.3	-25.9	0.061	ahead
22	w	30	NichtSax	ModerneKlassik	9	medium	weak	0.151	681	-15.3	-25.9	0.025	behind
23	m	29	NichtSax	Klassik	9	medium	weak	0.151	681	-15.3	-25.9	0.056	ahead
24	m	29	NichtSax	Jazz	9	medium	weak	0.151	681	-15.3	-25.9	0.027	ahead
25	m	29	NichtSax	Jazz	9	medium	weak	0.151	681	-15.3	-25.9	0.06	behind
26	m	27	NichtSax	Jazz	9	medium	weak	0.151	681	-15.3	-25.9	0.03	ahead
27	m	28	NichtSax	Jazz	9	medium	weak	0.151	681	-15.3	-25.9	0.052	ahead
28	w	23	NichtSax	Klassik	9	medium	weak	0.151	681	-15.3	-25.9	0.116	behind
29	m	24	NichtSax	Jazz	9	medium	weak	0.151	681	-15.3	-25.9	0.039	behind
30	m	23	NichtSax	Neue Volksmusik	9	medium	weak	0.151	681	-15.3	-25.9	0.104	behind
31	m	26	NichtSax	Jazz	9	medium	weak	0.151	681	-15.3	-25.9	0.049	ahead
32	w	23	NichtSax	Jazz	9	medium	weak	0.151	681	-15.3	-25.9	0.131	ahead
33	w	21	NichtSax	Klassik	9	medium	weak	0.151	681	-15.3	-25.9	0.039	ahead
34	m	26	NichtSax	Jazz	9	medium	weak	0.151	681	-15.3	-25.9	0.02	ahead
35	w	19	NichtSax	Jazz	9	medium	weak	0.151	681	-15.3	-25.9	0.052	ahead
36	m	21	NichtSax	Jazz	9	medium	weak	0.151	681	-15.3	-25.9	0.06	ahead
37	m	25	NichtSax	Jazz	9	medium	weak	0.151	681	-15.3	-25.9	0.027	behind
38	m	27	NichtSax	Pop/Rock	9	medium	weak	0.151	681	-15.3	-25.9	0.079	ahead
39	m	26	NichtSax	Jazz	9	medium	weak	0.151	681	-15.3	-25.9	0.045	behind
40	m	22	NichtSax	Jazz	9	medium	weak	0.151	681	-15.3	-25.9	0.046	ahead
41	m	26	NichtSax	Jazz	9	medium	weak	0.151	681	-15.3	-25.9	0.077	ahead
